# Supplementary material for: Spatial Variation in Cd, Pb, Hg, and Zn Accumulation in Edible Wild-Growing Mushroom Species from Different Environmentally Loaded Areas in Southern Poland: Risk Assessment and Implications for Consumer Safety
Source: Toxics. 2025 Dec 29;14(1):36. doi: 10.3390/toxics14010036 (PMC12845654; doi:10.3390/toxics14010036)
Supplement: Supplementary file 1 [file toxics-14-00036-s001.zip]

Archive with 1 entries (1 files):
- toxics-4029533-supplementary.pdf
